# Supplementary material for: Photocatalytic Degradation of 4,4′-Isopropylidenebis(2,6-dibromophenol) on Sulfur-Doped Nano TiO2
Source: Materials (Basel). 2022 Jan 4;15(1):361. doi: 10.3390/ma15010361 (PMC8746070; doi:10.3390/ma15010361)
Supplement: Supplementary file 1 [file materials-15-00361-s001.zip]

Archive with 1 entries (1 files):
- materials-1466384-supplementary.pdf
